# Supplementary material for: The Burden of Long-COVID-19 Among Pediatric Subjects: A Systematic Review and Meta-Analysis
Source: J Clin Med. 2026 Jul 16;15(14):5597. doi: 10.3390/jcm15145597 (PMC13413068; doi:10.3390/jcm15145597)
Supplement: Supplementary file 1 [file jcm-15-05597-s001.zip]

Archive with 1 entries (1 files):
- jcm-4343826-Supplementary material.pdf
